# Supplementary material for: A Pre-Column Derivatization Method for the HPLC-FLD Determination of Dimethyl and Diethyl Amine in Pharmaceuticals
Source: Molecules. 2024 Nov 23;29(23):5535. doi: 10.3390/molecules29235535 (PMC11643484; doi:10.3390/molecules29235535)
Supplement: Supplementary file 1 [file molecules-29-05535-s001.zip]

Archive with 1 entries (1 files):
- molecules-3316177-supplementary.pdf
